# Supplementary material for: The Impact of Neurocognitive Functioning on the Course of Posttraumatic Stress Symptoms following Civilian Traumatic Brain Injury
Source: J Clin Med. 2021 Oct 30;10(21):5109. doi: 10.3390/jcm10215109 (PMC8584567; doi:10.3390/jcm10215109)
Supplement: Supplementary file 1 [file jcm-10-05109-s001.zip]

Archive with 1 entries (1 files):
- jcm-1345273-supplementary.pdf
